# Supplementary material for: The Comparative Effectiveness of Education Modalities on Patient Adherence in Breast Cancer Survivors: A Systematic Review and Network Meta-Analysis
Source: Healthcare (Basel). 2026 Apr 28;14(9):1179. doi: 10.3390/healthcare14091179 (PMC13164239; doi:10.3390/healthcare14091179)
Supplement: Supplementary file 1 [file healthcare-14-01179-s001.zip]

Archive with 1 entries (1 files):
- healthcare-4216247-supplementary.pdf
